# Supplementary material for: Oestrogenic Activity in Girls with Signs of Precocious Puberty as Exposure Biomarker to Endocrine Disrupting Chemicals: A Pilot Study
Source: Int J Environ Res Public Health. 2022 Dec 20;20(1):14. doi: 10.3390/ijerph20010014 (PMC9819927; doi:10.3390/ijerph20010014)
Supplement: Supplementary file 1 [file ijerph-20-00014-s001.zip]

Archive with 1 entries (1 files):
- ijerph-2079944-supplementary.pdf
